# Supplementary material for: Modulation of HIV Replication in Monocyte-Derived Macrophages (MDM) by Host Antiviral Factors Secretory Leukocyte Protease Inhibitor and Serpin Family C Member 1 Induced by Steroid Hormones
Source: Viruses. 2022 Jan 6;14(1):95. doi: 10.3390/v14010095 (PMC8777669; doi:10.3390/v14010095)
Supplement: Supplementary file 1 [file viruses-14-00095-s001.zip]

Archive with 2 entries (2 files):
- Figure S1-S5.pdf
- Supplementary data.xlsx
